# Supplementary material for: Hepatoma polarization limits CD81 and hepatitis C virus dynamics
Source: Cell Microbiol. 2012 Nov 20;15(3):430–45. doi: 10.1111/cmi.12047 (PMC3599488; doi:10.1111/cmi.12047)
Supplement: Supplementary file 1 [file cmi0015-0430-SD1.zip]

Archive with 3 entries (3 files):
- FigS1A.m4v
- Revised Supplementary Figure legends-2 .doc
- SFigure1.tiff
